# Supplementary material for: CDK12 antagonizes a viral suppressor of RNAi to modulate antiviral RNAi in Drosophila
Source: mBio. 2024 Nov 27;16(1):e02868-24. doi: 10.1128/mbio.02868-24 (PMC11708023; doi:10.1128/mbio.02868-24)
Supplement: Table S1 — MS raw data. [file mbio.02868-24-s0004.xlsx]

## Sheet: Sheet1
Gene names	Peptides.B2	Unique peptides.B2	Score.B2	Peptides.Control	Unique peptides.Control	Score.Control	FoldChang.Peptides	FoldChang.Unique peptides	MIST
stau	18	18	213.85	0	0	0	#DIV/0!	#DIV/0!	0.99412
Dcr-1	11	11	74.648	0	0	0	#DIV/0!	#DIV/0!	0.99405
mle	5	5	29.21	0	0	0	#DIV/0!	#DIV/0!	0.99404
DIP1	4	4	35.91	0	0	0	#DIV/0!	#DIV/0!	0.99416
RpS18	4	4	24.768	0	0	0	#DIV/0!	#DIV/0!	0.99407
RpL27	3	3	19.527	0	0	0	#DIV/0!	#DIV/0!	0.99406
Hsp60A	3	3	19.479	0	0	0	#DIV/0!	#DIV/0!	0.99404
RpL35A	2	2	12.828	0	0	0	#DIV/0!	#DIV/0!	0.99406
CG8578	2	2	11.459	0	0	0	#DIV/0!	#DIV/0!	0.99404
CG9213	2	2	11.909	0	0	0	#DIV/0!	#DIV/0!	0.99404
Eno	2	2	16.675	0	0	0	#DIV/0!	#DIV/0!	0.99404
fand	2	2	14.502	0	0	0	#DIV/0!	#DIV/0!	0.99404
pyd	2	2	11.58	0	0	0	#DIV/0!	#DIV/0!	0.99404
Dcr-2	6	6	49.02	1	1	5.5678	6	6	0.99404
RpL4	6	6	52.05	1	1	24.221	6	6	0.78257
pAbp	7	7	55.414	2	2	17.243	3.5	3.5	0.85272
Aldh	3	3	24.712	1	1	14.243	3	3	0.99404
Cdk12	3	3	17.441	1	1	6.0566	3	3	0.99404
lost	3	3	87.648	1	1	6.1657	3	3	0.9328
caz	3	3	23.017	1	1	6.0422	3	3	0.84878
CG8963	3	3	19.854	1	1	5.9295	3	3	0.84067
RpLP0	3	3	18.491	1	1	5.996	3	3	0.79879
RpS20	3	3	21.936	1	1	12.218	3	3	0.78621
snama	3	3	21.204	1	1	6.0899	3	3	0.61455
CG4849	4	4	61.149	2	2	35.293	2	2	0.66435
RpL8	2	2	55	1	1	5.897	2	2	0.99405
RpL18	2	2	19.29	1	1	5.9395	2	2	0.95018
CG33332	2	2	12.03	1	1	5.6604	2	2	0.93035
RpL6	2	2	11.236	1	1	6.4909	2	2	0.9024
CG6701	2	2	11.867	1	1	6.1668	2	2	0.89619
RpL36	2	2	12.368	1	1	5.5779	2	2	0.87873
RpL17	2	2	12.02	1	1	6.6919	2	2	0.84977
shep	2	2	17.851	1	1	5.7693	2	2	0.8482
Cp1	2	2	15.196	1	1	6.6403	2	2	0.80364
CG9776	2	2	15.745	1	1	8.4156	2	2	0.78952
CG15107	2	2	30.711	1	1	14.829	2	2	0.77017
RpL7	2	2	11.19	1	1	5.8676	2	2	0.74416
CaBP1	2	2	12.415	1	1	5.9342	2	2	0.70444
grsm	2	2	11.975	1	1	6.1345	2	2	0.68567
CG10324-RA	2	2	23.762	1	1	9.7487	2	2	0.6846
SmD2	2	2	15.74	1	1	7.2069	2	2	0.67598
nonA	7	7	136.32	4	4	135.9	1.75	1.75	0.75429
Gale	7	7	48.329	4	4	28.364	1.75	1.75	0.65047
RpS3	5	5	40.571	3	3	18.495	1.66667	1.66667	0.86384
lig	3	3	31.486	2	2	16.419	1.5	1.5	0.99404
RpS11	3	3	19.5	2	2	11.912	1.5	1.5	0.80097
Ran;ran	3	3	21.226	2	2	12.201	1.5	1.5	0.75461
AGO2	11	11	112.98	8	8	91.264	1.375	1.375	0.7356
Hsp68	4	2	14.532	3	1	20.665	1.33333	2	0.99404
sesB	8	8	58.297	6	6	38.507	1.33333	1.33333	0.80269
RpS4	4	4	28.887	3	3	18.062	1.33333	1.33333	0.89294
sqd	4	4	53.537	3	3	41.875	1.33333	1.33333	0.60664
Hsc70-3	9	7	71.284	7	6	82.736	1.28571	1.16667	0.86196
Hsc70-4-RA;Hsc70-4	14	11	168.7	11	9	153.28	1.27273	1.22222	0.75309
EF2	5	5	30.713	4	4	24.235	1.25	1.25	0.83049
Map205	5	5	36.729	4	4	27.916	1.25	1.25	0.63572
Top1	8	8	161.8	7	7	98.311	1.14286	1.14286	0.76855
vkg	8	8	313.52	7	7	91.757	1.14286	1.14286	0.74276
zip	61	61	323.31	55	1	5.6306	1.10909	61	0.98911
Hrb27C	13	13	323.31	12	12	323.31	1.08333	1.08333	0.61986
abs	15	15	205.21	15	15	280.12	1	1	0.77932
Ef1alpha48D;Ef1alpha100E	8	8	323.31	8	8	249.15	1	1	0.77559
UQCR-C2	8	8	69.836	8	8	108.51	1	1	0.70413
RpA-70	8	8	59.458	8	8	199.35	1	1	0.60635
lark	7	7	64.837	7	7	109.76	1	1	0.65459
Srrm234	6	6	53.271	6	6	89.867	1	1	0.6722
Mlc-c	5	5	38.893	5	5	221.68	1	1	0.77134
CG6066	5	5	118.98	5	5	125.7	1	1	0.76358
RpS3A	4	4	25.77	4	4	27.691	1	1	0.80647
Cg25C	3	3	22.84	3	3	18.061	1	1	0.77006
CG3436	3	3	22.392	3	3	76.079	1	1	0.62753
Gnf1	3	3	28.779	3	3	24.105	1	1	0.62168
par-1	3	3	19.369	3	3	31.154	1	1	0.56479
CG14712	3	3	51.021	3	3	70.668	1	1	0.50874
RpL30	2	2	194.44	2	2	214.35	1	1	0.88532
Gfat2	2	2	11.811	2	2	13.191	1	1	0.87485
RpS14b	2	2	265.3	2	2	28.887	1	1	0.82249
Atx2	2	2	30.459	2	2	11.684	1	1	0.80633
RpL9	2	2	13.11	2	2	17.839	1	1	0.79682
RpS7	2	2	12.246	2	2	11.94	1	1	0.75451
Cat	2	2	12.858	2	2	27.641	1	1	0.71129
RpL23	2	2	14.95	2	2	12.758	1	1	0.7023
RfC3	2	2	31.261	2	2	47.173	1	1	0.6945
CG6843	2	2	18.112	2	2	16.968	1	1	0.64222
RpS8	2	2	19.422	2	2	34.39	1	1	0.57776
l(3)04053	21	21	323.31	22	22	323.31	0.954545	0.954545	0.56386
ncm	7	7	186.3	8	8	103.32	0.875	0.875	0.55127
Cwc25	6	6	38.046	7	7	44.641	0.857143	0.857143	0.72714
TFAM	6	6	48.101	7	7	49.511	0.857143	0.857143	0.60946
Hrb87F	5	4	104.46	6	4	118.3	0.833333	1	0.70645
CG15784	5	5	153.98	6	6	70.209	0.833333	0.833333	0.63366
His4r;His4	4	4	28.029	5	5	36.301	0.8	0.8	0.73125
RpL22	4	4	27.009	5	5	31.039	0.8	0.8	0.70391
GlyS	8	7	82.229	10	10	121.34	0.8	0.7	0.55144
CG9684	27	27	289.12	34	34	323.31	0.794118	0.794118	0.54983
betaTub56D;betaTub85D	15	9	323.31	19	10	323.31	0.789474	0.9	0.63791
blanks	3	3	29.42	4	4	25.859	0.75	0.75	0.84765
cactin	3	3	19.581	4	4	24.747	0.75	0.75	0.61527
pzg	3	3	59.913	4	4	63.936	0.75	0.75	0.59874
tral	3	3	28.751	4	4	75.009	0.75	0.75	0.57174
betaTub60D	8	2	74.85	11	2	45.726	0.727273	1	0.65232
alphaTub84D;alphaTub84B	5	2	211.67	7	2	212.87	0.714286	1	0.59069
Jafrac1	5	5	35.065	7	7	105.81	0.714286	0.714286	0.64998
Hrb98DE	7	6	100.82	10	8	120.97	0.7	0.75	0.61975
CG5316	9	9	156.04	13	13	130.95	0.692308	0.692308	0.49172
Ubr1;UBR1	13	13	146.15	19	19	229.38	0.684211	0.684211	0.73161
CG30122	2	2	13.834	3	3	18.913	0.666667	0.666667	0.99404
CG5787	6	6	161.47	9	9	321.33	0.666667	0.666667	0.61479
Rb97D	6	6	160.35	9	9	215.84	0.666667	0.666667	0.59047
SRm160	4	4	117.73	6	6	54.202	0.666667	0.666667	0.67465
prod	4	4	65.64	6	6	70.392	0.666667	0.666667	0.59639
Imp	4	4	47.55	6	6	101.48	0.666667	0.666667	0.53628
faf	4	4	24.66	6	6	46.06	0.666667	0.666667	0.53545
sqh	2	2	12.115	3	3	17.645	0.666667	0.666667	0.81212
nito	2	2	14.73	3	3	17.123	0.666667	0.666667	0.72768
Tango4	2	2	23.076	3	3	23.22	0.666667	0.666667	0.65541
RpL14	2	2	14.88	3	3	21.41	0.666667	0.666667	0.6265
Bx42	2	2	12.384	3	3	45.705	0.666667	0.666667	0.61215
CG9281	2	2	42.809	3	3	18.572	0.666667	0.666667	0.60309
ALiX	2	2	12.475	3	3	31.47	0.666667	0.666667	0.59886
ncd	7	7	57.403	11	11	128.86	0.636364	0.636364	0.57164
eIF4G	3	3	18.997	5	5	45.393	0.6	0.6	0.62685
Cdc5	3	3	34.203	5	5	29.328	0.6	0.6	0.60545
ref(2)P	3	3	27.766	5	5	105.17	0.6	0.6	0.48687
CG3800	4	4	131.74	7	7	151.38	0.571429	0.571429	0.6848
mahe	5	5	35.599	10	8	131.84	0.5	0.625	0.51881
Prp19	4	4	39.017	8	8	93.407	0.5	0.5	0.63567
eIF-4a	3	2	18.918	6	6	47.538	0.5	0.333333	0.52498
l(3)72Ab	4	4	48.003	9	9	110.49	0.444444	0.444444	0.52624
Fib	2	2	12.66	5	5	51.531	0.4	0.4	0.50674
Hsp83	2	2	12.091	5	5	61.913	0.4	0.4	0.37951
Prp8	2	2	12.117	5	5	67.121	0.4	0.4	0.30853
DmRH5	3	3	19.195	8	6	94.372	0.375	0.5	0.54761
cg	2	2	11.492	6	6	44.895	0.333333	0.333333	0.41247
Rm62;Rm62-RE	2	2	45.541	8	6	149.91	0.25	0.333333	0.51642
