# Supplementary material for: CDK12 antagonizes a viral suppressor of RNAi to modulate antiviral RNAi in Drosophila
Source: mBio. 2024 Nov 27;16(1):e02868-24. doi: 10.1128/mbio.02868-24 (PMC11708023; doi:10.1128/mbio.02868-24)
Supplement: Table S2 — Primer list. [file mbio.02868-24-s0005.xlsx]

## Sheet: Sheet1
Sequences of primers used in RNAi knockdown
Primer name	Sequence(5' - 3')
Stau-T7-F	TAATACGACTCACTATAGGGTTTGGCGGCTAGTAAGGCTA
Stau-T7-R	TAATACGACTCACTATAGGGGTACATGAGCTCCGAGAGGC
Lost-T7-F	TAATACGACTCACTATAGGGTCAGTCTGGTGTGGAAGCAG
Lost-T7-R	TAATACGACTCACTATAGGGGTCTCGCCACCAGTGGTAAT
PAbp-T7-F	TAATACGACTCACTATAGGGATCTCCCACAGGACGTCAAC
PAbp-T7-R	TAATACGACTCACTATAGGGCTCGAAGTGGACGAATCCAT
Mle-T7-F	TAATACGACTCACTATAGGGATCGAAGCTGAGGTGTTGCT
Mle-T7-R	TAATACGACTCACTATAGGGACGCAAATGTTGGGGTAGAG
Caz-T7-F	TAATACGACTCACTATAGGGCACCTACGACGACACCAATG
Caz-T7-R	TAATACGACTCACTATAGGGCATTTCCAGTCACCATCACG
Hsp60A-T7-F	TAATACGACTCACTATAGGGGAGGTTATCGAGGGCATGAA
Hsp60A-T7-R	TAATACGACTCACTATAGGGCATATCGGTGAGGGTGCTCT
Eno-T7-F	TAATACGACTCACTATAGGGCGCTGTACAAACACATTGCC
Eno-T7-R	TAATACGACTCACTATAGGGCTGGTCAAAGGGATCCTCAA
Fand-T7-F	TAATACGACTCACTATAGGGACTACGGTGCCTTCATGACC
Fand-T7-R	TAATACGACTCACTATAGGGCGGTGGTCACAGTTTGAATG
CG9213-T7-F	TAATACGACTCACTATAGGGGAGCAGAGTTCATTGCCTCC
CG9213-T7-R	TAATACGACTCACTATAGGGATCGCTGGCTGAGATCTGTT
Pyd-T7-F	TAATACGACTCACTATAGGGGAGTAATCTTACGCCGCGAG
Pyd-T7-R	TAATACGACTCACTATAGGGATCCTGGTTGTACGGCAGTC
Aldh-T7-F	TAATACGACTCACTATAGGGGGCAATCCCTTTGATCTGAA
Aldh-T7-R	TAATACGACTCACTATAGGGTTGACGATGACGCTCTTGAC
Cdk12-T7-F	TAATACGACTCACTATAGGGCATGGATCACGACTTGATGG
Cdk12-T7-R	TAATACGACTCACTATAGGGCAAGCATTTTGTCCAGCAGA
Cdk12-T7-F2	TAATACGACTCACTATAGGGTCGAGCAGTCACGATACCAG
Cdk12-T7-R2	TAATACGACTCACTATAGGGAGTAGCGATCGCCAGAGGTA
Cdk12-T7-F3	TAATACGACTCACTATAGGGATCAATGCCTTACTGGACCG
Cdk12-T7-R3	TAATACGACTCACTATAGGGTGATGCGCACTTACATCCTC
CG8963-T7-F	TAATACGACTCACTATAGGGACCAATTCGTGCTCTCCATC
CG8963-T7-R	TAATACGACTCACTATAGGGACATTTTCGTTGCTCTCGCT
Dcr1-T7-F	TAATACGACTCACTATAGGGCGGAACACGATTATTTGCCT
Dcr1-T7-R	TAATACGACTCACTATAGGGCGCAACACGGTGACAATATC
DIF-T7-F	TAATACGACTCACTATAGGGCTGGATCCGATAAACGGAGA
DIF-T7-R	TAATACGACTCACTATAGGGAGACTGCTGCTCCTGGACAT
CG8578-T7-F	TAATACGACTCACTATAGGGAAAGCCATGATAACGAACGC
CG8578-T7-R	TAATACGACTCACTATAGGGCTTGGCATTCTCGACACTCA
Dcr-2-T7-F	TAATACGACTCACTATAGGGTTCAAGATGCTAGAGTACTTC
Dcr-2-T7-R	TAATACGACTCACTATAGGGGTCGCATTTGCTTAGCTGC
Ago2-T7-R	TAATACGACTCACTATAGGGcctgaccttcctcgatgctg
Ago2-T7-F	TAATACGACTCACTATAGGGtgacagatcgtaatggtcgt
βgal-T7-F	TAATACGACTCACTATAGGGCGTTTTTCCATAGGCTCC
βgal-T7-R	TAATACGACTCACTATAGGGCTTCAAGAACTCTGTAGCAC
Firefly-T7-F	TAATACGACTCACTATAGGGGGACATCACCTATGCCGAGT
Firefly--T7-R	TAATACGACTCACTATAGGGCGGTAGACCCAGAGCTGTTC
Sequences of primers used in constructs
Primer name	Sequence(5' - 3')
pMT-FHV-B2-F	taactagtgccaccATGCCAAGCAAACTCGCGCTAA
pMT-FHV-B2-R	atctcgagCAGTTTTGCGGGTGG
B2-GFP-R	TCCTCGCCCTTGCTCACCATCAGTTTTGCGGGTGG
eGFP-F	ATGGTGAGCAAGGGCGAGGA
pMT-XhoI-eGFP-R	GAAGGGCCCTCTAGACTCGAGTTACTTGTACAGCTCGTCCATGC
pMT-KpnI-B2-m1-F	GGATCTAGATCGGGGTACCgccaccATGCCAAGCGCACTCGCGCT
B2-m1-R1	TAGCTCATTCCCATGGCTGCTGCCACCGC
B2-m1-F2	CCATGGGAATGAGCTACCAAGCCGCACCG
B2-m2-R1	GTTTAGGGAAGCGTGCAGGTTGTCGAGGTCCGCGCGCAC
B2-m2-R2	CTTACCGTTAGTTTTGCCGCGTTTAGGGAAGCGTGCAGGT
B2-m2-R3	GCAGTGATGTTACCATCTGACTTACCGTTAGTTTTGCCGC
B2-m2-F4	ATGGTAACATCACTGCTGGAGGCACCCAGC
B2-m3-GFP-R	TCCTCGCCCTTGCTCACCATCTCCAGCTTTCGGAGGCGTT
V5-F	GGGATCTAGATCGGGGTACCGCCACCATGGGTAAGCCTATCCCTAACCCTCTCCTCG
V5-Cdk12-F	TATCCCTAACCCTCTCCTCGGTCTCGATTCTACGCATGCATCCTCCGCGGCGGC
pMT-XhoI-cdk12-R	GAAGGGCCCTCTAGACTCGAGCTAAGCATCCCCCACCATGG
Sequences of primers used in qPCR
Primer name	Sequence(5' - 3')
Caz-qPCR-F	ACAACAAAGGACACGGAGGA
Caz-qPCR-R	AAAGATGGTGTCCTCCTGGG
Pyd-qPCR-F	GCTCAGTTCAATGCCACCAA
Pyd-qPCR-R	GCTCAGTTCAATGCCACCAA
Eno-qPCR-F	CGATCAAGGCCCGTCAAATC
Eno-qPCR-R	CATGGTAGTTGGCCTTGTCG
CG9213-qPCR-F	TCCAGGTCCAAGTCCAAGTC
CG9213-qPCR-R	TTCCTTACGGCTCCTCTTGG
CG8578-qPCR-F	TCGACATGCAAAACTCCACG
CG8578-qPCR-R	AAACTTCTGCCCTCCTCCTC
Mle-qPCR-F	AAGGTGTGCGAGGACAAGTA
Mle-qPCR-R	AAGGTGTGCGAGGACAAGTA
Stau-qPCR-F	CGGAAAAGATGCTCGTCGAG
Stau-qPCR-R	CGTTTGCGTAGGACCATCAG
Lost-qPCR-F	AAGGAAAGGGAGGAGAAGGC
Lost-qPCR-R	GTTGTCAGTCTGCGAAGTGG
Hsp60A-qPCR-F	TTTGCCAGTTTCGCTTGCTC
Hsp60A-qPCR-R	CCCCACGACTGCTCAATGAT
CG7637-qPCR-F	AGGATGGTCGTCCCACACTA
CG7637-qPCR-R	TAAATGGGCTCCGGCTTCTG
DIF-qPCR-F	GCAAAAATGACCCCCAAGCC
DIF-qPCR-R	TTGTAGATGGCAAACGAGGC
Aldh-qPCR-F	GTGTGGTCAATGTGGTTCCC
Aldh-qPCR-R	TCCCAACTCCAGTGTCACTC
Cdk12-qPCR-F	ATGAATGTGCTCGACTTGGC
Cdk12-qPCR-R	GCGGCATAGGAAGATTGAGC
CG8963-qPCR-F	ACCAGAATCAACAACCGCAG
CG8963-qPCR-R	CGAATCAAATTGGCCCGGAT
Dcr-2-qPCR-F	CTTCAAGATGCTAGAGTACTTC
Dcr-2-qPCR-R	CGTCGCATTTGCTTAGCTGC
AGO2-qPCR-F	AGCACAACCTGGATCCGACCA
AGO2-qPCR-R	AGGATAGGCGTTACGGTACTC
RP49-qPCR-F	AGCATACAGGCCCAAGATCG
RP49-qPCR-R	TGTTGTCGATACCCTTGGGC
FHV-qPCR-F	TGACCGACAAGAATGAACT
FHV-qPCR-R	TGTCCCATACCGATAAGC
